# Supplementary material for: BICEPP: an example-based statistical text mining method for predicting the binary characteristics of drugs
Source: BMC Bioinformatics. 2011 Apr 21;12:112. doi: 10.1186/1471-2105-12-112 (PMC3110144; doi:10.1186/1471-2105-12-112)
Supplement: Additional file 1 — Dataset - drug names and drug characteristics studied in this paper. This file contains the 484 drug characteristic datasets and the list of 857 drug names used to evaluate BICEPP's performance in this paper. [file 1471-2105-12-112-S1.ZIP]

Archive with 488 entries (486 files):
- BICEPP-data/
- BICEPP-data/Characteristics/
- BICEPP-data/Characteristics/AMH_AE_irritability
- BICEPP-data/Characteristics/PKIS_perpetrators_CYP1A2_inducers
- BICEPP-data/Characteristics/AMH_AE_hypomagnesaemia
- BICEPP-data/Characteristics/AMH_AE_blurred_vision
- BICEPP-data/Characteristics/AMH_drug_class_minor_antibacterials_ear
- BICEPP-data/Characteristics/AMH_AE_psoriasis
- BICEPP-data/Characteristics/AMH_AE_tenderness
- BICEPP-data/Characteristics/PKIS_perpetrators_CYP2D6_inhibitors
- BICEPP-data/Characteristics/AMH_drug_class_minor_osmotic_laxatives
- BICEPP-data/Characteristics/AMH_drug_class_minor_nitrates
- BICEPP-data/Characteristics/AMH_drug_class_minor_antivirals_eye
- BICEPP-data/Characteristics/AMH_drug_class_minor_vasoconstrictors_eye
- BICEPP-data/Characteristics/AMH_AE_weight_changes
- BICEPP-data/Characteristics/AMH_AE_fatigue
- BICEPP-data/Characteristics/AMH_AE_confusion
- BICEPP-data/Characteristics/AMH_drug_class_minor_attention_deficit_hyperactivity_disorder
- BICEPP-data/Characteristics/AMH_AE_photosensitivity
- BICEPP-data/Characteristics/AMH_AE_pulmonary_oedema
- BICEPP-data/Characteristics/AMH_drug_class_minor_prostacyclins
- BICEPP-data/Characteristics/AMH_AE_pneumonitis
- BICEPP-data/Characteristics/AMH_drug_class_minor_guanine_analogues
- BICEPP-data/Characteristics/AMH_drug_class_minor_stimulant_laxatives
- BICEPP-data/Characteristics/AMH_drug_class_minor_sirolimus_derivatives
- BICEPP-data/Characteristics/AMH_AE_delayed_wound_healing
- BICEPP-data/Characteristics/AMH_drug_class_minor_opioid_antidiarrhoeals
- BICEPP-data/Characteristics/AMH_AE_rash
- BICEPP-data/Characteristics/AMH_AE_subcutaneous_tissue_atrophy
- BICEPP-data/Characteristics/AMH_AE_neuropathy
- BICEPP-data/Characteristics/AMH_AE_atrioventricular_block
- BICEPP-data/Characteristics/AMH_drug_class_minor_calcium_channel_blockers
- BICEPP-data/Characteristics/AMH_AE_restlessness
- BICEPP-data/Characteristics/AMH_drug_class_minor_corticosteroids_inhaled
- BICEPP-data/Characteristics/AMH_AE_migraine
- BICEPP-data/Characteristics/AMH_drug_class_minor_potassium_sparing_diuretics
- BICEPP-data/Characteristics/AMH_drug_class_minor_prostaglandins
- BICEPP-data/Characteristics/AMH_AE_drowsiness
- BICEPP-data/Characteristics/AMH_AE_salt
- BICEPP-data/Characteristics/AMH_drug_class_neurological_drugs
- BICEPP-data/Characteristics/AMH_AE_heart_failure
- BICEPP-data/Characteristics/AMH_AE_myopathy
- BICEPP-data/Characteristics/AMH_drug_class_minor_gout
- BICEPP-data/Characteristics/AMH_drug_class_minor_snake_antivenoms
- BICEPP-data/Characteristics/AMH_drug_class_minor_beta_blockers_eye
- BICEPP-data/Characteristics/AMH_drug_class_minor_intranasal_decongestants
- BICEPP-data/Characteristics/AMH_drug_class_minor_theophyllines
- BICEPP-data/Characteristics/AMH_AE_sore_throat
- BICEPP-data/Characteristics/AMH_drug_class_minor_cytoprotective_agents
- BICEPP-data/Characteristics/AMH_AE_maculopapular_rash
- BICEPP-data/Characteristics/AMH_AE_gynaecomastia
- BICEPP-data/Characteristics/AMH_drug_class_minor_cerumenolytics
- BICEPP-data/Characteristics/AMH_drug_class_minor_corticosteroids_intranasal
- BICEPP-data/Characteristics/AMH_drug_class_minor_alkylating_agents
- BICEPP-data/Characteristics/AMH_drug_class_minor_immunosuppressants_psoriasis
- BICEPP-data/Characteristics/AMH_AE_ocular_irritation
- BICEPP-data/Characteristics/AMH_drug_class_minor_benzodiazepines_epilepsy
- BICEPP-data/Characteristics/AMH_AE_clostridium_difficile_associated_disease
- BICEPP-data/Characteristics/AMH_AE_hyponatraemia
- BICEPP-data/Characteristics/AMH_drug_class_minor_retinoids_skin
- BICEPP-data/Characteristics/AMH_drug_class_endocrine_drugs
- BICEPP-data/Characteristics/AMH_AE_skin_atrophy
- BICEPP-data/Characteristics/AMH_AE_nightmares
- BICEPP-data/Characteristics/AMH_drug_class_minor_thiazide_and_related_diuretics
- BICEPP-data/Characteristics/AMH_drug_class_cardiovascular_drugs
- BICEPP-data/Characteristics/AMH_drug_class_minor_aminoglycosides
- BICEPP-data/Characteristics/AMH_drug_class_minor_bile_acid_binding_resins
- BICEPP-data/Characteristics/AMH_AE_psychosis
- BICEPP-data/Characteristics/AMH_drug_class_minor_androgens
- BICEPP-data/Characteristics/AMH_AE_gastritis
- BICEPP-data/Characteristics/AMH_drug_class_minor_cromolyns
- BICEPP-data/Characteristics/AMH_AE_itching
- BICEPP-data/Characteristics/AMH_drug_class_minor_thrombolytics
- BICEPP-data/Characteristics/AMH_AE_leucocytosis
- BICEPP-data/Characteristics/AMH_AE_eosinophilia
- BICEPP-data/Characteristics/AMH_AE_peripheral_oedema
- BICEPP-data/Characteristics/AMH_drug_class_minor_perianal_disorders
- BICEPP-data/Characteristics/PKIS_victim_class_anthracyclines
- BICEPP-data/Characteristics/AMH_drug_class_allergy_and_anaphylaxis
- BICEPP-data/Characteristics/AMH_drug_class_minor_anticholinergics
- BICEPP-data/Characteristics/PKIS_perpetrators_CYP3A4_inducers
- BICEPP-data/Characteristics/AMH_AE_chest_pain
- BICEPP-data/Characteristics/AMH_AE_tinnitus
- BICEPP-data/Characteristics/AMH_drug_class_minor_opioid_cough_suppressants
- BICEPP-data/Characteristics/AMH_AE_vasculitis
- BICEPP-data/Characteristics/PKIS_perpetrators_CYP3A4_moderate_inhibitors
- BICEPP-data/Characteristics/AMH_drug_class_minor_drugs_for_multiple_sclerosis
- BICEPP-data/Characteristics/PKIS_perpetrators_CYP2D6_moderate_inhibitors
- BICEPP-data/Characteristics/AMH_AE_neuroleptic_malignant_syndrome
- BICEPP-data/Characteristics/AMH_drug_class_analgesics
- BICEPP-data/Characteristics/AMH_AE_hyperuricaemia
- BICEPP-data/Characteristics/AMH_AE_jaundice
- BICEPP-data/Characteristics/AMH_drug_class_minor_tars
- BICEPP-data/Characteristics/AMH_AE_hypertriglyceridaemia
- BICEPP-data/Characteristics/AMH_drug_class_minor_dry_eye_syndrome
- BICEPP-data/Characteristics/AMH_AE_abnormal_liver_enzymes
- BICEPP-data/Characteristics/AMH_AE_oesophagitis
- BICEPP-data/Characteristics/AMH_drug_class_minor_opioids_anaesthesia
- BICEPP-data/Characteristics/AMH_drug_class_minor_intrauterine_devices
- BICEPP-data/Characteristics/AMH_AE_sexual_dysfunction
- BICEPP-data/Characteristics/AMH_AE_anxiety
- BICEPP-data/Characteristics/AMH_AE_musculoskeletal_pain
- BICEPP-data/Characteristics/AMH_AE_hypocalcaemia
- BICEPP-data/Characteristics/AMH_AE_irritation
- BICEPP-data/Characteristics/AMH_AE_blood_dyscrasias
- BICEPP-data/Characteristics/AMH_AE_dry_skin
- BICEPP-data/Characteristics/AMH_drug_class_minor_calcineurin_inhibitors
- BICEPP-data/Characteristics/AMH_drug_class_minor_long_term_treatment_for_alcoholism
- BICEPP-data/Characteristics/AMH_drug_class_minor_triptans
- BICEPP-data/Characteristics/AMH_AE_interstitial_nephritis
- BICEPP-data/Characteristics/AMH_drug_class_anaesthetics
- BICEPP-data/Characteristics/AMH_drug_class_minor_aminoglycosides_eye
- BICEPP-data/Characteristics/AMH_drug_class_minor_barbiturates
- BICEPP-data/Characteristics/AMH_drug_class_minor_beta_blockers
- BICEPP-data/Characteristics/AMH_drug_class_minor_gonadotrophin_releasing_hormone_agonists
- BICEPP-data/Characteristics/AMH_drug_class_minor_5ht_3_antagonists
- BICEPP-data/Characteristics/AMH_AE_osteoporosis
- BICEPP-data/Characteristics/AMH_drug_class_minor_stool_softeners
- BICEPP-data/Characteristics/AMH_drug_class_minor_glycopeptides
- BICEPP-data/Characteristics/AMH_drug_class_minor_h_2_antagonists
- BICEPP-data/Characteristics/AMH_drug_class_minor_opioid_analgesics
- BICEPP-data/Characteristics/AMH_drug_class_minor_anti_androgens
- BICEPP-data/Characteristics/AMH_drug_class_minor_monoamine_oxidase_inhibitors
- BICEPP-data/Characteristics/AMH_AE_dermatitis
- BICEPP-data/Characteristics/PKIS_perpetrators_CYP2D6_strong_inhibitors
- BICEPP-data/Characteristics/AMH_AE_myoclonus
- BICEPP-data/Characteristics/AMH_AE_weight_loss
- BICEPP-data/Characteristics/AMH_drug_class_minor_phosphate_binders
- BICEPP-data/Characteristics/AMH_drug_class_antidotes_and_antivenoms
- BICEPP-data/Characteristics/AMH_AE_oral_mucositis
- BICEPP-data/Characteristics/PKIS_perpetrators_CYP2C19_inducers
- BICEPP-data/Characteristics/AMH_drug_class_minor_immunosuppressants_rheumatoid_arthritis
- BICEPP-data/Characteristics/PKIS_victim_class_anticonvulsants
- BICEPP-data/Characteristics/AMH_AE_dizziness
- BICEPP-data/Characteristics/AMH_AE_thrombophlebitis
- BICEPP-data/Characteristics/AMH_drug_class_minor_progestogens
- BICEPP-data/Characteristics/AMH_drug_class_minor_retinoids_oral
- BICEPP-data/Characteristics/AMH_AE_hypotension
- BICEPP-data/Characteristics/AMH_drug_class_minor_alpha_2_and_imidazoline_agonists
- BICEPP-data/Characteristics/AMH_AE_pancytopenia
- BICEPP-data/Characteristics/AMH_drug_class_minor_heparins
- BICEPP-data/Characteristics/PKIS_victim_class_antibacterial
- BICEPP-data/Characteristics/AMH_drug_class_minor_nucleoside_reverse_transcriptase_inhibitors
- BICEPP-data/Characteristics/AMH_AE_glaucoma
- BICEPP-data/Characteristics/AMH_drug_class_minor_opioid_dependence
- BICEPP-data/Characteristics/AMH_drug_class_minor_anticholinesterases_in_myasthenia_gravis
- BICEPP-data/Characteristics/AMH_AE_rectal_irritation
- BICEPP-data/Characteristics/AMH_AE_lactic_acidosis
- BICEPP-data/Characteristics/AMH_AE_hypokalaemia
- BICEPP-data/Characteristics/AMH_AE_encephalopathy
- BICEPP-data/Characteristics/AMH_AE_hypersensitivity
- BICEPP-data/Characteristics/AMH_AE_back_pain
- BICEPP-data/Characteristics/AMH_AE_constipation
- BICEPP-data/Characteristics/AMH_AE_allergic_contact_dermatitis
- BICEPP-data/Characteristics/AMH_AE_weight_gain
- BICEPP-data/Characteristics/AMH_AE_muscle_cramps
- BICEPP-data/Characteristics/AMH_AE_allergic_skin_reactions
- BICEPP-data/Characteristics/AMH_AE_neurotoxicity
- BICEPP-data/Characteristics/AMH_AE_dyspnoea
- BICEPP-data/Characteristics/AMH_drug_class_minor_penicillins
- BICEPP-data/Characteristics/AMH_AE_drug_fever
- BICEPP-data/Characteristics/AMH_drug_class_minor_somatostatin_analogues
- BICEPP-data/Characteristics/AMH_AE_chloasma
- BICEPP-data/Characteristics/AMH_drug_class_minor_anthracyclines
- BICEPP-data/Characteristics/AMH_AE_prolonged_qt_interval
- BICEPP-data/Characteristics/PKIS_perpetrators_CYP1A2_inhibitors
- BICEPP-data/Characteristics/AMH_AE_serum_sickness
- BICEPP-data/Characteristics/AMH_drug_class_minor_gonadotrophin_releasing_hormone_agonists_oncology
- BICEPP-data/Characteristics/AMH_drug_class_minor_sulfonylureas
- BICEPP-data/Characteristics/AMH_drug_class_minor_drugs_for_actinic_keratoses
- BICEPP-data/Characteristics/AMH_drug_class_minor_non_nucleoside_reverse_transcriptase_inhibitors
- BICEPP-data/Characteristics/AMH_AE_arrhythmias
- BICEPP-data/Characteristics/AMH_AE_dyslipidaemia
- BICEPP-data/Characteristics/AMH_AE_taste_disturbances
- BICEPP-data/Characteristics/PKIS_victim_class_anaesthetics
- BICEPP-data/Characteristics/PKIS_victim_class_antiarrythmics
- BICEPP-data/Characteristics/AMH_AE_exfoliative_dermatitis
- BICEPP-data/Characteristics/AMH_AE_weakness
- BICEPP-data/Characteristics/PKIS_victim_class_corticosteroids
- BICEPP-data/Characteristics/AMH_drug_class_minor_vaccines
- BICEPP-data/Characteristics/PKIS_perpetrators_CYP2C19_inhibitors
- BICEPP-data/Characteristics/AMH_drug_class_minor_tetracyclines
- BICEPP-data/Characteristics/AMH_drug_class_minor_proton_pump_inhibitors
- BICEPP-data/Characteristics/AMH_drug_class_minor_sartans
- BICEPP-data/Characteristics/AMH_AE_inflammation_at_injection_site
- BICEPP-data/Characteristics/AMH_AE_respiratory_depression
- BICEPP-data/Characteristics/AMH_drug_class_minor_obesity
- BICEPP-data/Characteristics/AMH_AE_urinary_retention
- BICEPP-data/Characteristics/AMH_drug_class_genitourinary_drugs
- BICEPP-data/Characteristics/AMH_drug_class_minor_chronic_hepatitis_c
- BICEPP-data/Characteristics/AMH_AE_cystitis
- BICEPP-data/Characteristics/AMH_AE_myocardial_ischaemia
- BICEPP-data/Characteristics/AMH_drug_class_minor_antimalarials
- BICEPP-data/Characteristics/AMH_AE_hypertension
- BICEPP-data/Characteristics/AMH_AE_pain
- BICEPP-data/Characteristics/AMH_drug_class_minor_selective_serotonin_reuptake_inhibitors
- BICEPP-data/Characteristics/AMH_AE_hallucinations
- BICEPP-data/Characteristics/AMH_drug_class_minor_nitroimidazoles
- BICEPP-data/Characteristics/AMH_drug_class_minor_colony_stimulating_factors
- BICEPP-data/Characteristics/AMH_drug_class_minor_azoles_skin
- BICEPP-data/Characteristics/AMH_AE_liver_failure
- BICEPP-data/Characteristics/AMH_AE_hyperprolactinaemia
- BICEPP-data/Characteristics/AMH_AE_oedema
- BICEPP-data/Characteristics/AMH_drug_class_minor_antipsychotics
- BICEPP-data/Characteristics/AMH_drug_class_immunomodulators_and_antineoplastics
- BICEPP-data/Characteristics/AMH_AE_depression
- BICEPP-data/Characteristics/AMH_drug_class_minor_antineoplastic_antibodies
- BICEPP-data/Characteristics/AMH_drug_class_minor_inhaled_anaesthetics
- BICEPP-data/Characteristics/AMH_AE_urticaria
- BICEPP-data/Characteristics/AMH_drug_class_minor_selective_oestrogen_receptor_modulators
- BICEPP-data/Characteristics/AMH_drug_class_blood_and_electrolytes
- BICEPP-data/Characteristics/AMH_drug_class_dermatological_drugs
- BICEPP-data/Characteristics/AMH_drug_class_minor_dopamine_agonists_parkinsonism
- BICEPP-data/Characteristics/AMH_AE_arthritis
- BICEPP-data/Characteristics/AMH_drug_class_minor_oral_decongestants
- BICEPP-data/Characteristics/AMH_drug_class_minor_antiarrhythmics
- BICEPP-data/Characteristics/AMH_drug_class_gastrointestinal_drugs
- BICEPP-data/Characteristics/AMH_AE_pharyngitis
- BICEPP-data/Characteristics/AMH_AE_stroke
- BICEPP-data/Characteristics/AMH_AE_infertility
- BICEPP-data/Characteristics/AMH_drug_class_minor_sympathomimetics_cardiovascular
- BICEPP-data/Characteristics/AMH_AE_sedation
- BICEPP-data/Characteristics/AMH_drug_class_minor_vertigo
- BICEPP-data/Characteristics/AMH_drug_class_minor_beta_2_agonists
- BICEPP-data/Characteristics/AMH_drug_class_minor_potassium
- BICEPP-data/Characteristics/AMH_AE_hirsutism
- BICEPP-data/Characteristics/AMH_AE_thrombocytopenia
- BICEPP-data/Characteristics/AMH_AE_lethargy
- BICEPP-data/Characteristics/AMH_AE_increased_liver_enzymes
- BICEPP-data/Characteristics/AMH_drug_class_minor_interferons
- BICEPP-data/Characteristics/AMH_drug_class_minor_nasal_staphylococcus_aureus
- BICEPP-data/Characteristics/AMH_drug_class_minor_mucolytics
- BICEPP-data/Characteristics/AMH_AE_headache
- BICEPP-data/Characteristics/AMH_drug_class_minor_antibacterials_skin
- BICEPP-data/Characteristics/AMH_drug_class_minor_cephalosporins
- BICEPP-data/Characteristics/AMH_AE_mydriasis
- BICEPP-data/Characteristics/AMH_AE_burning
- BICEPP-data/Characteristics/AMH_AE_flu_like_symptoms
- BICEPP-data/Characteristics/AMH_AE_blood_disorders
- BICEPP-data/Characteristics/AMH_drug_class_minor_corticosteroids_skin
- BICEPP-data/Characteristics/AMH_AE_stomatitis
- BICEPP-data/Characteristics/AMH_AE_increased_creatinine_concentration
- BICEPP-data/Characteristics/AMH_AE_facial_flushing
- BICEPP-data/Characteristics/AMH_drug_class_minor_tnf_alpha_antagonists
- BICEPP-data/Characteristics/AMH_AE_libido_changes
- BICEPP-data/Characteristics/AMH_drug_class_minor_ergot_alkaloids
- BICEPP-data/Characteristics/AMH_AE_abdominal_cramps
- BICEPP-data/Characteristics/AMH_AE_ataxia
- BICEPP-data/Characteristics/AMH_drug_class_minor_ace_inhibitors
- BICEPP-data/Characteristics/AMH_drug_class_minor_pulmonary_surfactants
- BICEPP-data/Characteristics/AMH_AE_renal_failure
- BICEPP-data/Characteristics/AMH_drug_class_minor_antihistamines_intranasal
- BICEPP-data/Characteristics/AMH_drug_class_minor_vitamin_k_antagonists
- BICEPP-data/Characteristics/AMH_AE_papillary_necrosis
- BICEPP-data/Characteristics/AMH_AE_conjunctivitis
- BICEPP-data/Characteristics/AMH_AE_purpura
- BICEPP-data/Characteristics/AMH_AE_cholestatic_jaundice
- BICEPP-data/Characteristics/AMH_AE_haemorrhage
- BICEPP-data/Characteristics/AMH_drug_class_minor_pre_eclampsia_and_eclampsia
- BICEPP-data/Characteristics/AMH_drug_class_minor_antidotes
- BICEPP-data/Characteristics/AMH_drug_class_minor_gastrointestinal_decontamination
- BICEPP-data/Characteristics/AMH_AE_epse
- BICEPP-data/Characteristics/PKIS_victim_class_sympathomimetic
- BICEPP-data/Characteristics/AMH_AE_rhabdomyolysis
- BICEPP-data/Characteristics/AMH_drug_class_psychotropic_drugs
- BICEPP-data/Characteristics/AMH_AE_hypoglycaemia
- BICEPP-data/Characteristics/AMH_drug_class_minor_corticosteroids_eye
- BICEPP-data/Characteristics/AMH_AE_pulmonary_fibrosis
- BICEPP-data/Characteristics/AMH_AE_disorientation
- BICEPP-data/Characteristics/AMH_AE_siadh
- BICEPP-data/Characteristics/AMH_AE_nephrotic_syndrome
- BICEPP-data/Characteristics/AMH_AE_bone_pain
- BICEPP-data/Characteristics/AMH_drug_class_minor_non_opioid_analgesics
- BICEPP-data/Characteristics/AMH_AE_respiratory_arrest
- BICEPP-data/Characteristics/AMH_drug_class_minor_non_depolarising_neuromuscular_blockers
- BICEPP-data/Characteristics/AMH_drug_class_minor_nicotine_dependence
- BICEPP-data/Characteristics/AMH_AE_visual_disturbances
- BICEPP-data/Characteristics/AMH_AE_fluid_retention
- BICEPP-data/Characteristics/AMH_drug_class_minor_anticholinergics_genitourinary
- BICEPP-data/Characteristics/AMH_drug_class_minor_vitamin_d
- BICEPP-data/Characteristics/AMH_drug_class_ear_nose_and_throat_drugs
- BICEPP-data/Characteristics/AMH_drug_class_obstetric_and_gynaecological_drugs
- BICEPP-data/Characteristics/AMH_drug_class_vaccines
- BICEPP-data/Characteristics/PKIS_perpetrators_CYP1A2_moderate_inhibitors
- BICEPP-data/Characteristics/AMH_drug_class_minor_phosphodiesterase_5_inhibitors
- BICEPP-data/Characteristics/AMH_drug_class_minor_protease_inhibitors
- BICEPP-data/Characteristics/AMH_drug_class_minor_lincosamides
- BICEPP-data/Characteristics/AMH_AE_diarrhoea
- BICEPP-data/Characteristics/AMH_drug_class_minor_azoles
- BICEPP-data/Characteristics/AMH_AE_cardiac_arrest
- BICEPP-data/Characteristics/AMH_drug_class_minor_loop_diuretics
- BICEPP-data/Characteristics/AMH_drug_class_minor_benzodiazepines
- BICEPP-data/Characteristics/AMH_drug_class_minor_endothelin_antagonists
- BICEPP-data/Characteristics/AMH_AE_miosis
- BICEPP-data/Characteristics/AMH_AE_hyperglycaemia
- BICEPP-data/Characteristics/AMH_drug_class_minor_endometriosis
- BICEPP-data/Characteristics/AMH_drug_class_minor_azoles_vaginal
- BICEPP-data/Characteristics/AMH_AE_fractures
- BICEPP-data/Characteristics/AMH_AE_stinging
- BICEPP-data/Characteristics/AMH_AE_vomiting
[truncated: 188 more entries]
