# Supplementary material for: BICEPP: an example-based statistical text mining method for predicting the binary characteristics of drugs
Source: BMC Bioinformatics. 2011 Apr 21;12:112. doi: 10.1186/1471-2105-12-112 (PMC3110144; doi:10.1186/1471-2105-12-112)
Supplement: Additional file 1 — Dataset - drug names and drug characteristics studied in this paper. This file contains the 484 drug characteristic datasets and the list of 857 drug names used to evaluate BICEPP's performance in this paper. [file 1471-2105-12-112-S1.ZIP › BICEPP-data/Characteristics/AMH_AE_rash]

## File name         : AMH_AE_rash
## Positive          : 406 (47.37%)
## Commonality score : 0.0115894
## Adverse effect    : rash
-abacavir
+abatacept
-abciximab
+acamprosate
+acarbose
-acetazolamide
-acetic acid
-acetylcysteine
+aciclovir
+acitretin
-activated charcoal
+adalimumab
-adapalene
-adefovir
-adenosine
-adrenaline
-adsorbent antidiarrhoeals
-albendazole
-alemtuzumab
+alendronate
-alfentanil
-allopurinol
+alprazolam
-alprostadil
+alteplase
-aluminium hydroxide
-amantadine
-amethocaine
+amifostine
-amikacin
-amiloride
-aminophylline
-amiodarone
-amisulpride
-amitriptyline
+amlodipine
-amorolfine
+amoxycillin
+amoxycillin, clavulanic acid
+amphotericin
+ampicillin
-anagrelide
-anakinra
+anastrozole
-ancestim
-anorectal products
+antithymocyte globulins
-apomorphine
-apraclonidine
+aprepitant
-aripiprazole
+artemether, lumefantrine
-artificial tears
-aspirin
+atazanavir
+atenolol
-atomoxetine
-atorvastatin
+atovaquone
-atovaquone, proguanil
-atracurium
+atropine
+auranofin
+aurothiomalate
-azathioprine
-azelaic acid
-azelastine
+azithromycin
+aztreonam
+baclofen
+balsalazide
-basiliximab
+beclomethasone
-benserazide
+benzathine penicillin
-benzhexol
-benzoyl peroxide
-benztropine
-benzyl benzoate
+benzylpenicillin
-beractant
+betahistine
-betamethasone
-betaxolol
+bevacizumab
-bicalutamide
-bifonazole
-bimatoprost
-biperiden
-bisacodyl
-bismuth subcitrate
+bisoprolol
+bivalirudin
+black snake antivenom
+bleomycin
+bortezomib
+bosentan
-box jellyfish antivenom
-brimonidine
-brinzolamide
+bromazepam
-bromhexine
+bromocriptine
+brown snake antivenom
+budesonide
+bumetanide
-bupivacaine
-buprenorphine
+bupropion
-buspirone
+busulfan
-butoconazole
+cabergoline
-caffeine
+calcipotriol
-calcitriol
-calcium
-calcium carbonate
-calcium folinate
-calcium gluconate
+candesartan
+capecitabine
-capreomycin
+captopril
+carbamazepine
-carbamide peroxide
-carbetocin
-carbidopa
+carbimazole
-carboplatin
-carmustine
+carvedilol
+caspofungin
+cefaclor
+cefalotin
+cefepime
+cefotaxime
+cefoxitin
+ceftazidime
+ceftriaxone
+cefuroxime
+celecoxib
+cephalexin
+cephazolin
+cetirizine
-cetuximab
-chlorambucil
-chloramphenicol
-chloroquine
-chlorpromazine
+chlorthalidone
-cholera vaccine
-cholestyramine
-choline theophyllinate
+ciclesonide
-ciclopirox
-cidofovir
+cimetidine
+cinacalcet
+ciprofloxacin
+cisapride
+cisatracurium
-cisplatin
+citalopram
+cladribine
+clarithromycin
+clindamycin
+clobazam
-clobetasone
+clodronate
+clofazimine
-clomiphene
-clomipramine
-clonazepam
+clonidine
+clopidogrel
-clotrimazole
-clozapine
-coal tar
-cocaine
+codeine
-colaspase
+colchicine
-colecalciferol
-colestipol
-colistin
-combination antacids
-conjugated equine oestrogens
-copper IUD
-cortisone
-cromoglycate
-crotamiton
-cyclopentolate
-cyclophosphamide
-cycloserine
-cyclosporin
-cyproheptadine
-cyproterone
+cyproterone, ethinyloestradiol
+cytarabine
-dacarbazine
+dactinomycin
-dalteparin
-danaparoid
+danazol
-dantrolene
+dapsone
+daptomycin
+darbepoetin alfa
-darifenacin
-darunavir
-dasatinib
+daunorubicin
+death adder antivenom
+deferasirox
-deferiprone
+delavirdine
-demeclocycline
-desferrioxamine
-desflurane
+desloratadine
-desmopressin
+desogestrel, ethinyloestradiol
-desonide
-dexamethasone
-dexamethasone, framycetin, gramicidin
+dexamphetamine
-dexchlorpheniramine
-dexmedetomidine
-dextromethorphan
-dextropropoxyphene
+diazepam
+diazoxide
-dichlorobenzene, chlorbutol
+diclofenac
+dicloxacillin
+didanosine
+dienogest, ethinyloestradiol
-digoxin
-digoxin-specific antibody
-dihydrocodeine
-dihydroergotamine
+diltiazem
-dimenhydrinate
-dinoprost
-dinoprostone
-diphenhydramine
+diphenoxylate
-diphtheria, tetanus vaccine
-diphtheria, tetanus, pertussis vaccines
+dipyridamole
-disopyramide
+disulfiram
-dithranol
+dobutamine
-docetaxel
+docusate
-dolasetron
+domperidone
-donepezil
-dopamine
+dornase alfa
-dorzolamide
-dothiepin
-doxepin
+doxorubicin
+doxycycline
-doxylamine
-droperidol
+drospirenone, ethinyloestradiol
-drotrecogin alfa
-duloxetine
-dydrogesterone
-econazole
+efalizumab
+efavirenz
+eflornithine
-eformoterol
+emtricitabine
+enalapril
-enfuvirtide
-enoxaparin
+entacapone
+entecavir
-ephedrine
+epirubicin
-eplerenone
+epoetin alfa
+epoetin beta
-epoprostenol
+eprosartan
-eptifibatide
-ergocalciferol
-ergometrine
-ergotamine
-erlotinib
+ertapenem
+erythromycin
+escitalopram
-esmolol
+esomeprazole
+etanercept
+ethacrynic acid
-ethambutol
-ethanol
+ethosuximide
+etidronate
-etonogestrel
-etonogestrel, ethinyloestradiol
+etoposide
+etravirine
+everolimus
+exemestane
-exenatide
-ezetimibe
+famciclovir
+famotidine
+felodipine
+fenofibrate
+fentanyl
+fexofenadine
-filgrastim
-finasteride
-flecainide
+flucloxacillin
+fluconazole
-flucytosine
-fludarabine
-fludrocortisone
-flumazenil
-flumethasone, clioquinol
+flunitrazepam
-fluorometholone
-fluorouracil
+fluoxetine
-flupenthixol
-fluphenazine
-flurbiprofen
-flutamide
+fluticasone
-fluvastatin
+fluvoxamine
+folic acid
-fondaparinux
+fosamprenavir
+fosaprepitant
+foscarnet
+fosinopril
-fotemustine
-framycetin
+frusemide
-fuller’s earth
+fulvestrant
-funnel web spider antivenom
+gabapentin
-galantamine
+ganciclovir
-gefitinib
+gemcitabine
-gemeprost
-gemfibrozil
-gentamicin
+gestodene, ethinyloestradiol
+gestrinone
-glatiramer
+glibenclamide
+gliclazide
+glimepiride
+glipizide
-glucagon
-glutaraldehyde
-glycerol
-glyceryl trinitrate
-glycopyrrolate
+goserelin
+granisetron
+griseofulvin
-haloperidol
-heparin
-hepatitis A vaccine
-hepatitis B vaccine
-hexamine hippurate
-homatropine
-human papillomavirus vaccine
+hydralazine
+hydrochlorothiazide
-hydrocortisone
-hydrocortisone, ciprofloxacin
-hydromorphone
+hydroxychloroquine
-hydroxyethylrutosides
-hydroxyurea
-hylans
-hyoscine butylbromide
-hyoscine hydrobromide
+ibandronic acid
+ibuprofen
-ichthammol
-idarubicin
-idoxuridine, lignocaine
-ifosfamide
-iloprost
-imatinib
+imipenem
-imipramine
-imiquimod
+indapamide
-indinavir
+indomethacin
+infliximab
-influenza vaccine
+interferon alfa
+interferon beta
+interferon gamma
-iodine
-ipratropium
+irbesartan
-irinotecan
+iron
-isoflurane
+isoniazid
+isoprenaline
-isopropyl alcohol
-isosorbide dinitrate
-isosorbide mononitrate
+isotretinoin
+itraconazole
-ivabradine
+ivermectin
-ketamine
+ketoconazole
+ketoprofen
+ketorolac
-ketotifen
+labetalol
-lactulose
+lamivudine
-lamotrigine
-lanreotide
+lansoprazole
-lanthanum
-lapatinib
+latanoprost
-leflunomide
+lenalidomide
-lenograstim
-lepirudin
+lercanidipine
+letrozole
-leuprorelin
-levetiracetam
-levobupivacaine
-levocabastine
+levocetirizine
-levodopa
-levonorgestrel
-levonorgestrel IUD
+levonorgestrel, ethinyloestradiol
-lignocaine
+lincomycin
+linezolid
-liothyronine
-liquid paraffin
+lisinopril
-lithium
-lomustine
+loperamide
-lopinavir, ritonavir
+loratadine
+lorazepam
+losartan
-magnesium sulfate
-maldison
-mannitol
+maraviroc
+measles, mumps, rubella vaccine
-mebendazole
-mebeverine
-medroxyprogesterone
+mefenamic acid
+mefloquine
+meloxicam
-melphalan
+memantine
-meningococcal vaccines
-mercaptopurine
+meropenem
+mesalazine
+mesna
+metformin
-methadone
+methotrexate
-methoxsalen
-methoxyflurane
+methyl aminolevulinate
+methyldopa
+methylphenidate
-methylprednisolone
-methysergide
-metoclopramide
+metoprolol
-metronidazole
-mexiletine
+mianserin
+miconazole
+midazolam
+milrinone
+minocycline
-minoxidil
+mirtazapine
+misoprostol
+mitomycin
+mitozantrone
+mivacurium
+moclobemide
+modafinil
-moisturisers
-mometasone
-montelukast
-morphine
+moxifloxacin
+moxonidine
-mupirocin
-muromonab CD3
-mycophenolate
+nafarelin
-naloxone
-naltrexone
-naphazoline
+naproxen
+naratriptan
+natalizumab
-nedocromil
-neomycin
-neomycin, bacitracin
+neostigmine
+nevirapine
-nicorandil
-nicotine
+nicotinic acid
+nifedipine
-nilotinib
-nilutamide
+nimodipine
+nitrazepam
-nitrofurantoin
-nitrous oxide
+nizatidine
-noradrenaline
-norethisterone
+norethisterone, ethinyloestradiol
+norethisterone, mestranol
+norfloxacin
-nortriptyline
-nystatin
-octreotide
-oestradiol
-oestriol
-ofloxacin
-olanzapine
+olmesartan
-olopatadine
+olsalazine
+omalizumab
+omeprazole
-ondansetron
-oral rehydration salts
-orlistat
-orphenadrine
+oseltamivir
-oxaliplatin
+oxazepam
+oxcarbazepine
+oxpentifylline
+oxprenolol
-oxybuprocaine
-oxybutynin
-oxycodone
-oxymetazoline
-oxytocin
-paclitaxel
+palifermin
-paliperidone
+palivizumab
+pamidronate
-pancreatic enzymes
-pancuronium
-panitumumab
+pantoprazole
-papaverine
-paracetamol
+parecoxib
+paricalcitol
+paromomycin
+paroxetine
+pemetrexed
-penciclovir
+penicillamine
-pentamidine
+peppermint oil
-pergolide
+perhexiline
-pericyazine
+perindopril
+permethrin
-pethidine
+phenelzine
-phenindione
-pheniramine
+phenobarbitone
-phenoxybenzamine
+phenoxymethylpenicillin
+phentermine
-phentolamine
-phenylephrine
-phenytoin
-pholcodine
-pilocarpine
-pimecrolimus
-pimozide
+pindolol
-pioglitazone
+piperacillin
+piperacillin, tazobactam
+piroxicam
+pizotifen
-pneumococcal vaccines
-podophyllotoxin
-podophyllum resin
-polio vaccine
-poloxamer
-polyethylene glycol laxatives
-polystyrene sulfonate resins
+polyvalent snake antivenom
-poractant alfa
+posaconazole
-pralidoxime
-pramipexole
-pravastatin
-praziquantel
+prazosin
-prednisolone
-prednisone
+pregabalin
-prilocaine
-primaquine
+primidone
+probenecid
-procaine
+procaine penicillin
-procarbazine
-prochlorperazine
-proguanil
-promethazine
-promethazine hydrochloride
-propantheline
-propofol
+propranolol
+propylthiouracil
-protamine
-proxymetacaine
-pseudoephedrine
+pyrantel
+pyrazinamide
-pyrethrins, piperonyl butoxide
+pyridostigmine
-pyridoxine
-pyrimethamine
-pyrimethamine, sulfadoxine
-quetiapine
+quinagolide
+quinapril
+quinine
+quinupristin, dalfopristin
+rabeprazole
+rabies vaccine
-raloxifene
+raltegravir
+raltitrexed
+ramipril
+ranitidine
+rasburicase
-reboxetine
-red back spider antivenom
-remifentanil
+repaglinide
+reteplase
-ribavirin
+ribavirin, peginterferon alfa
+rifabutin
+rifampicin
-riluzole
+risedronate
-risperidone
-ritonavir
-rituximab
-rivaroxaban
-rivastigmine
+rocuronium
-ropinirole
-ropivacaine
-rosiglitazone
-rosuvastatin
-rotavirus vaccine
-rotigotine
+roxithromycin
+rubella vaccine
-salbutamol
+salcatonin
-salicylic acid
-saline laxatives
-salmeterol
-saquinavir
+sea snake antivenom
-selegiline
-senna
+sertraline
-sevelamer
-sevoflurane
-sibutramine
+sildenafil
+silver sulfadiazine
-simvastatin
+sirolimus
-sitagliptin
-sitaxentan
-sodium bicarbonate
+sodium fusidate
+sodium nitroprusside
-sodium picosulfate
-solifenacin
-somatropin
-sorafenib
-sorbitol
-sotalol
+spironolactone
+stavudine
+stonefish antivenom
+streptokinase
+streptomycin
-strontium ranelate
+sucralfate
-sulfacetamide
+sulfadiazine
+sulfasalazine
+sulindac
+sulthiame
+sumatriptan
-sunitinib
+sunscreens
-suxamethonium
-tacrolimus
-tadalafil
+taipan antivenom
+tamoxifen
-tamsulosin
-tazarotene
+teicoplanin
+telbivudine
+telmisartan
+temazepam
-temozolomide
+temsirolimus
+tenecteplase
+teniposide
+tenofovir
+terazosin
+terbinafine
-terbutaline
-teriparatide
-terlipressin
-testosterone
-tetrabenazine
+tetracycline
-tetrahydrozoline
+thalidomide
-theophylline
-thiamine
+thioguanine
-thiopentone
-thiotepa
-thiothixene
-thyroxine
-tiagabine
+tiaprofenic acid
+tibolone
+ticarcillin, clavulanic acid
+ticlopidine
-tigecycline
+tiger snake antivenom
+tiludronate
-timolol
-tinidazole
-tiotropium
-tipranavir
-tirofiban
-tobramycin
-tolnaftate
-tolterodine
+topiramate
+topotecan
+toremifene
+tramadol
-tramazoline
+trandolapril
-tranexamic acid
+tranylcypromine
-trastuzumab
-travoprost
-treprostinil
+tretinoin
-triamcinolone
-triamcinolone, neomycin, nystatin, gramicidin
+triazolam
-trifluoperazine
-trimeprazine
+trimethoprim
+trimethoprim, sulfamethoxazole
-trimipramine
-triptorelin
-tropicamide
-tropisetron
-typhoid vaccines
+urokinase
-ursodeoxycholic acid
-valaciclovir
-valganciclovir
+valproate
+valsartan
+vancomycin
+vardenafil
+varenicline
-varicella-zoster virus vaccines
-vasopressin
-vecuronium
+venlafaxine
+verapamil
-vigabatrin
-vinblastine
-vincristine
-vinorelbine
-vitamin B[12]
-vitamin K
+voriconazole
+warfarin
-wood tars
-xylometazoline
-yellow fever vaccine
-zafirlukast
-zanamivir
-zidovudine
-ziprasidone
+zoledronic acid
+zolmitriptan
-zolpidem
-zopiclone
-zuclopenthixol
